# Supplementary material for: Influence of Substrate Location and Temperature Variation on the Growth of ZnO Nanorods Synthesized by Hot Water Treatment
Source: Materials (Basel). 2024 Jul 27;17(15):3716. doi: 10.3390/ma17153716 (PMC11312918; doi:10.3390/ma17153716)
Supplement: Supplementary file 1 [file materials-17-03716-s001.zip]

Archive with 1 entries (1 files):
- materials-3098470-supplementary.pdf
